# Supplementary material for: Monitoring of Particulate Matter Emissions from 3D Printing Activity in the Home Setting
Source: Sensors (Basel). 2021 May 7;21(9):3247. doi: 10.3390/s21093247 (PMC8125858; doi:10.3390/s21093247)
Supplement: Supplementary file 1 [file sensors-21-03247-s001.zip]

Archive with 1 entries (1 files):
- sensors-1186519-supplementary.pdf
